# Supplementary material for: Molecular Cytogenetic and Physiological Characterization of a Novel Wheat-Rye T1RS.1BL Translocation Line from Secale cereal L. Weining with Resistance to Stripe Rust and Functional “Stay Green” Trait
Source: Int J Mol Sci. 2022 Apr 21;23(9):4626. doi: 10.3390/ijms23094626 (PMC9102831; doi:10.3390/ijms23094626)
Supplement: Supplementary file 1 [file ijms-23-04626-s001.zip]

Archive with 6 entries (5 files):
- supplementary materials/
- supplementary materials/Table S5.pdf
- supplementary materials/Table S1.pdf
- supplementary materials/Table S2.pdf
- supplementary materials/Table S3.pdf
- supplementary materials/Table S4.pdf
